# Supplementary material for: Enhanced Reduction of Ferredoxin in PGR5-Deficient Mutant of Arabidopsis thaliana Stimulated Ferredoxin-Dependent Cyclic Electron Flow around Photosystem I
Source: Int J Mol Sci. 2024 Feb 26;25(5):2677. doi: 10.3390/ijms25052677 (PMC10931702; doi:10.3390/ijms25052677)
Supplement: Supplementary file 1 [file ijms-25-02677-s001.zip]

Archive with 6 entries (6 files):
- SupplementalFigure_1.JPG
- SupplementalFigure_2.JPG
- SupplementalFigure_3.JPG
- SupplementalFigure_4.JPG
- SupplementalFigure_5.JPG
- Supplemental_Table1.JPG
